# Supplementary material for: Evidence of Neutrophils and Neutrophil Extracellular Traps in Human NMSC with Regard to Clinical Risk Factors, Ulceration and CD8+ T Cell Infiltrate
Source: Int J Mol Sci. 2024 Oct 2;25(19):10620. doi: 10.3390/ijms251910620 (PMC11476888; doi:10.3390/ijms251910620)
Supplement: Supplementary file 1 [file ijms-25-10620-s001.zip]

Archive with 6 entries (6 files):
- FigureS1.pdf
- FigureS2.pdf
- FigureS3.pdf
- FigureS4.pdf
- Table S1.pdf
- Table S2.pdf
